# Supplementary material for: First record of Tyrodes Raffray (Coleoptera, Staphylinidae, Pselaphinae) in China, with description of T. jenisi sp. n. from Yunnan Province
Source: Zookeys. 2013 May 17;(301):101–5. doi: 10.3897/zookeys.301.4911 (PMC3689137; doi:10.3897/zookeys.301.4911)
Supplement: XML Treatment for Tyrodes jenisi [file zookeys.301.4911-treatment1.xml]

<!DOCTYPE tp:taxon-treatment
  PUBLIC "-//TaxonX//DTD Taxonomic Treatment Publishing DTD v0 20100105//EN" "tax-treatment-NSO.dtd">
<tp:taxon-treatment xmlns:tp="http://www.plazi.org/taxpub"><tp:treatment-meta><mixed-citation publication-type="journal"><person-group><name><surname>Yin</surname><given-names>Zi-Wei</given-names></name><name><surname>Li</surname><given-names>Li-Zhen</given-names></name></person-group><article-title>First record of 
                    <italic>Tyrodes</italic> Raffray (Coleoptera, Staphylinidae, Pselaphinae) in China, with description of 
                    <italic>T. jenisi</italic> sp. n. from Yunnan Province</article-title><source>Zookeys</source><day>17</day><month>5</month><year>2013</year><volume>2013</volume><issue>301</issue><fpage>101</fpage><lpage>105</lpage><pub-id pub-id-type="doi">10.3897/zookeys.301.4911</pub-id></mixed-citation></tp:treatment-meta><tp:nomenclature><tp:taxon-name>
                        <tp:taxon-name-part taxon-name-part-type="genus">Tyrodes</tp:taxon-name-part>
                        <tp:taxon-name-part taxon-name-part-type="species">jenisi</tp:taxon-name-part>
                    <object-id xmlns:xlink="http://www.w3.org/1999/xlink" xlink:type="simple">urn:lsid:zoobank.org:act:01240E37-DF20-4B5F-99F9-BF8C7DA6A42E</object-id>
								<object-id xmlns:xlink="http://www.w3.org/1999/xlink" xlink:type="simple">http://species-id.net/wiki/Tyrodes_jenisi</object-id>
								</tp:taxon-name><tp:taxon-authority>Yin &amp; Li</tp:taxon-authority><tp:taxon-status xmlns:xlink="http://www.w3.org/1999/xlink" xlink:type="simple">sp. n.</tp:taxon-status><xref ref-type="fig" rid="F1">Fig. 1</xref></tp:nomenclature><tp:treatment-sec sec-type="Type material"><title>Type material</title><p>(1 ♂). Holotype: ♂, labeled ‘CHINA: Yunnan / Pass SW from Baoshan / Gaoligong Shan / 4–8.VI.2006, Jeniš lgt. // HOLOTYPE [red] / <italic><tp:taxon-name>Tyrodes jenisi</tp:taxon-name></italic> / sp. n., Yin &amp; Li / det. 2013.’ (pvPH).</p></tp:treatment-sec><tp:treatment-sec sec-type="Description"><title>Description.</title><p>Male (<xref ref-type="fig" rid="F1">Fig. 1A</xref>). Length 1.84 mm. Head about as long as wide, HL 0.37 mm, HW 0.36 mm; eyes each composed of about 35 facets; maxillary palpi as in <xref ref-type="fig" rid="F1">Fig. 1E</xref>; antennae (<xref ref-type="fig" rid="F1">Fig. 1B</xref>) elongate, scapes (<xref ref-type="fig" rid="F1">Fig. 1D</xref>) triangularly projecting basolaterally, antennomeres II–VIII successively shorter; terminal three antennomeres enlarged (<xref ref-type="fig" rid="F1">Fig. 1C</xref>). Pronotum about as long as wide, PL 0.39 mm, PW 0.38 mm, with rounded lateral margins, evenly narrowed apically at middle. Elytra wider <!--PageBreak-->than long, EL 0.55 mm, EW 0.77 mm. Legs lacking spines or projections. Abdomen broad at base and narrowed apically, AL 0.53 mm, AW 0.73 mm. Tergite VIII (<xref ref-type="fig" rid="F1">Fig. 1F</xref>) and sternite VIII (<xref ref-type="fig" rid="F1">Fig. 1G</xref>) transverse. Aedeagal length 0.24 mm, stout; with short, asymmetric median lobe (<xref ref-type="fig" rid="F1">Figs 1H, I</xref>); endophallus composed of two sclerites curved to left.</p><p>Female. Unknown.</p><fig id="F1" position="float" orientation="portrait"><label>Figure 1.</label><caption><p><italic><tp:taxon-name>Tyrodes jenisi</tp:taxon-name></italic>, male. <bold>A</bold> dorsal habitus <bold>B</bold> antenna <bold>C</bold> antennal club, enlarged <bold>D</bold> scape, enlarged <bold>E</bold> maxillary palpus <bold>F</bold> tergite VIII <bold>G</bold> sternite VIII <bold>H</bold> aedeagus, in dorsal view <bold>I</bold> same, in lateral view. Scales (mm): <bold>A</bold> = 0.5; <bold>B</bold> = 0.2; <bold>C–I</bold> = 0.1.</p></caption><graphic xmlns:xlink="http://www.w3.org/1999/xlink" xlink:href="ZooKeys-301-101-g001.jpg" position="float" orientation="portrait" xlink:type="simple"/></fig></tp:treatment-sec><tp:treatment-sec sec-type="Comparative notes"><title>Comparative notes.</title><p><italic><tp:taxon-name>Tyrodes jenisi</tp:taxon-name></italic> can be separated from all congeners, except for <italic><tp:taxon-name>Tyrodes clavatus</tp:taxon-name></italic>, by the distinct form of the aedeagus, as well as the consideration of distributional patterns.</p><p><!--PageBreak--><italic><tp:taxon-name>Tyrodes championi</tp:taxon-name></italic> is subequal in size (1.8 mm), but its aedeagal median lobe forms a distinct process at apex; <italic><tp:taxon-name>Tyrodes histrio</tp:taxon-name></italic> is smaller (1.5 mm), with the aedeagus being split at apex, and the endophallus with a long sclerite on the left side; <italic><tp:taxon-name>Tyrodes janetscheki</tp:taxon-name></italic> is greater in size (1.9 mm), its aedeagus has much more complicated structure of endophallus; <italic><tp:taxon-name>Tyrodes segrex</tp:taxon-name></italic> has a greater size as well (1.9–2.0 mm), and has clear different structure of aedeagal endophallus; <italic><tp:taxon-name>Tyrodes setosus</tp:taxon-name></italic> is subequal in size (1.8 mm), but the apical portion of aedeagal median lobe is curving to right, and has a strong apophysis on the right side. Aedeagus of <italic><tp:taxon-name>Tyrodes clavatus</tp:taxon-name></italic> has not been illustrated in any reference, but it is much smaller (1.4 mm), and is found in Singapore.</p></tp:treatment-sec><tp:treatment-sec sec-type="Comments"><title>Comments.</title><p>In his world catalog of the genera of <tp:taxon-name>Pselaphidae</tp:taxon-name>, <xref ref-type="bibr" rid="B8">Raffray (1908)</xref> moved <italic><tp:taxon-name>Pselaphodes clavatus</tp:taxon-name></italic> Raffray, 1895 to <italic><tp:taxon-name>Tyrodes</tp:taxon-name></italic>, followed in the later Coleopterorum Catalogus (<xref ref-type="bibr" rid="B9">Raffray 1911</xref>). <xref ref-type="bibr" rid="B3">Jeannel (1957: 32)</xref> compared the new species <italic><tp:taxon-name>Tyrodes setosus</tp:taxon-name></italic> Jeannel with <italic><tp:taxon-name>Tyrodes clavatus</tp:taxon-name></italic> when treating the pselaphines collected from Tonkin, Vietnam by Albert de Cooman. <xref ref-type="bibr" rid="B1">Besuchet (1970: 316)</xref>, <xref ref-type="bibr" rid="B6">Newton &amp; Chandler (1989: 60)</xref> and <xref ref-type="bibr" rid="B5">Kurbatov (1990: 145)</xref> also suggested or mentioned the placement of <italic>clavatus</italic> in <italic><tp:taxon-name>Tyrodes</tp:taxon-name></italic>. In the recent catalog of <tp:taxon-name>Tyrini</tp:taxon-name> (<xref ref-type="bibr" rid="B2">Hlaváč and Chandler 2005</xref>), this placement was probably overlooked, the species was remained in the genus <italic><tp:taxon-name>Pselaphodes</tp:taxon-name></italic>. According to the original description, it is clear that <italic>clavatus</italic> belongs to <italic><tp:taxon-name>Tyrodes</tp:taxon-name></italic>.</p></tp:treatment-sec><tp:treatment-sec sec-type="Distribution"><title>Distribution.</title><p>Southwest China: Yunnan.</p></tp:treatment-sec><tp:treatment-sec sec-type="Etymology"><title>Etymology.</title><p>The new species is named after Ivo Jeniš (Náklo, Czech Republic), collector of the holotype.</p></tp:treatment-sec><ref-list><ref id="B8"><mixed-citation xmlns:xlink="http://www.w3.org/1999/xlink" xlink:type="simple"><person-group><name name-style="western"><surname>Raffray</surname><given-names>A</given-names></name></person-group> (<year>1908</year>) <source>Coleoptera. Fam. Pselaphidae. Genera Insectorum 64: 1–487, pls 1–9.</source></mixed-citation></ref><ref id="B9"><mixed-citation xmlns:xlink="http://www.w3.org/1999/xlink" xlink:type="simple"><person-group><name name-style="western"><surname>Raffray</surname><given-names>A</given-names></name></person-group> (<year>1911</year>) <source>Pselaphidae. In: Schenkling S (Ed.) Coleopterorum Catalogus, Pars 27.</source><publisher-name>Berlin</publisher-name>, <publisher-loc>W. Junk</publisher-loc>, <lpage>222</lpage> pp.</mixed-citation></ref><ref id="B3"><mixed-citation xmlns:xlink="http://www.w3.org/1999/xlink" xlink:type="simple"><person-group><name name-style="western"><surname>Jeannel</surname><given-names>R</given-names></name></person-group> (<year>1957</year>) <article-title>Sur quelques Psélaphides du Tonkin recueillis par le Père A. de Cooman.</article-title><source>Revue Française d’Entomologie</source><volume>24</volume>: <fpage>5</fpage>-<lpage>32</lpage>.</mixed-citation></ref><ref id="B1"><mixed-citation xmlns:xlink="http://www.w3.org/1999/xlink" xlink:type="simple"><person-group><name name-style="western"><surname>Besuchet</surname><given-names>C</given-names></name></person-group> (<year>1971</year>) <article-title>Psélaphides récoltés au Népal par le Prof. H. Janetschek (Coleoptera).</article-title><source>Berichte des Naturwissenschafilich-medizinischen Vereins in Innsbruck</source><volume>58</volume> (<issue>1970</issue>): <fpage>313</fpage>-<lpage>318</lpage>.</mixed-citation></ref><ref id="B6"><mixed-citation xmlns:xlink="http://www.w3.org/1999/xlink" xlink:type="simple"><person-group><name name-style="western"><surname>Newton</surname><given-names>AF</given-names></name><name name-style="western"><surname>Chandler</surname><given-names>DS</given-names></name></person-group> (<year>1989</year>) <source>World Catalog of the Genera of Pselaphidae (Coleoptera). Fieldiana: Zoology, (N.S.) 53: iv + 93 pp.</source></mixed-citation></ref><ref id="B5"><mixed-citation xmlns:xlink="http://www.w3.org/1999/xlink" xlink:type="simple"><person-group><name name-style="western"><surname>Kurbatov</surname><given-names>SA</given-names></name></person-group> (<year>1990</year>) <article-title>New beetles (Coleoptera, Pselaphidae) from southern Primorye.</article-title><source>Zoologicheskii Zhurnal</source><volume>69</volume>: <fpage>141</fpage>-<lpage>145</lpage> [in Russian with English abstract].</mixed-citation></ref><ref id="B2"><mixed-citation xmlns:xlink="http://www.w3.org/1999/xlink" xlink:type="simple"><person-group><name name-style="western"><surname>Hlaváč</surname><given-names>P</given-names></name><name name-style="western"><surname>Chandler</surname><given-names>DS</given-names></name></person-group> (<year>2005</year>) <article-title>World Catalogue of the species of Tyrini with a key to the genera (Coleoptera: Staphylinidae: Pselaphinae).</article-title><source>Folia Heyrovskyana</source><volume>13</volume>: <fpage>81</fpage>-<lpage>143</lpage>.</mixed-citation></ref></ref-list></tp:taxon-treatment>
